# Supplementary material for: Genomic and Functional Characterization of Novel Phages Targeting Multidrug-Resistant Acinetobacter baumannii
Source: Int J Mol Sci. 2025 Jun 26;26(13):6141. doi: 10.3390/ijms26136141 (PMC12249539; doi:10.3390/ijms26136141)
Supplement: Supplementary file 1 [file ijms-26-06141-s001.zip]

Archive with 1 entries (1 files):
- ijms-3687649-supplementary.pdf
